# Supplementary material for: Real-Time Multiphoton Intravital Microscopy of Drug Extravasation in Tumours during Acoustic Cluster Therapy
Source: Cells. 2024 Feb 16;13(4):349. doi: 10.3390/cells13040349 (PMC10887035; doi:10.3390/cells13040349)
Supplement: Supplementary file 1 [file cells-13-00349-s001.zip]

Archive with 3 entries (3 files):
- videos extravasation/Supplementary Video S1.avi
- videos extravasation/Supplementary Video S2.avi
- videos extravasation/Thumbs.db
